# Supplementary material for: Resting-state functional magnetic resonance imaging indices are related to electrophysiological dysfunction in degenerative cervical myelopathy
Source: Sci Rep. 2024 Jan 29;14:2344. doi: 10.1038/s41598-024-53051-x (PMC10822854; doi:10.1038/s41598-024-53051-x)
Supplement: Supplementary file 1 — Supplementary Table 1. [file 41598_2024_53051_MOESM1_ESM.xlsx]

## Sheet: Sheet1
Supplementary Table 1. Correlation between fALFF value and electrophysiological index in patients with DCM.
Electrophysiological index	Region	Cluster size	P value	T value	x	y	z
R CMCT	L superior frontal gyrus	38	0.684	4.74	-4	12	70
L CMCT	L superior frontal gyrus	7	1.00	4.34	-4	12	70
R SEP amplitude	L middle temporal gyrus	55	0.199	4.97	-32	16	44
L SEP amplitude	R caudate	70	0.09	8.31	12	22	0
Cluster size and P value represent those of the largest cluster. x, y, and z represent the local maximum in the largest cluster in the MNI coordinate. T value is the t value of the local maximum of the largest cluster. fALFF= fractional amplitude of low-frequency fluctuation; DCM= degenerative cervical myelopathy; CMCT= central motor conduction time; SEP=somatosensory evoked potential; R= right; …
